# Supplementary material for: The specificity for the correlation between viscera and somato in chronic stable angina pectoris patients and healthy controls: An assessor-blinded and comparative trial
Source: PLoS One. 2025 Sep 26;20(9):e0331868. doi: 10.1371/journal.pone.0331868 (PMC12469238; doi:10.1371/journal.pone.0331868)
Supplement: S4 File — (XLSX) [file pone.0331868.s004.xlsx]

## Sheet: PU
Participant ID	PU of Taiyuan	PU of Chize	PU of Shenmen	PU of Shaohai
1	11.1	23.39	33.65	13.17
2	17.76	13.43	22.54	9.99
3	15.16	16.24	29.33	12.07
4	8.98	12.69	19.63	9.63
5	16.42	21.83	34.87	10.8
6	16.69	8.44	25.21	10.18
7	9.77	19.26	8.97	13.03
8	9.84	9.87	30.2	7.75
9	9.65	12.98	17.79	10.31
10	15.58	9.97	24.45	9.28
11	13.3	14	27.17	10.25
12	12.41	11.69	31.35	6.23
13	13.74	10.83	36.83	9.83
14	11.58	11.41	28.22	6.29
15	14.52	6.46	24.14	2.85
16	7.91	10.67	36.69	5.15
17	7.71	13.72	31.18	11.01
18	7.84	12.11	25.04	11.35
19	9.55	13.69	29.04	12.28
20	21.54	18.83	25.97	9.2
21	13.2	8.52	19.79	4.68
22	15.99	12.14	21.47	12.51
23	10.58	8.03	18.15	3.61
24	13.09	9.8	31.3	3.43
25	9.52	7.94	22.89	7.17
26	7	11.29	21.15	6.09
27	12.57	11.82	22.27	10.07
28	16.69	7.62	26.02	9.05
29	11.77	6.49	7.93	8.23
30	17.06	12.07	20.02	9.14
31	14.18	9.68	24.88	8.76
32	15.23	14.17	24.36	14.02
33	15	12.98	22.66	10.81
34	18.82	15.67	20.48	11.89
35	17.41	12.42	24.03	7.64
36	10.03	14.31	24.24	8.36
37	6.67	9.7	6.65	9.88
38	13.72	11.38	26.24	6.61
39	8.73	6	13.32	9.78
40	10.45	6.5	23.56	6.35

## Sheet: rSO2
Participant ID	rSO2 of Taiyuan	rSO2 of Chize	rSO2 of Shenmen	rSO2 of Shaohai
1	88.4894	79.8085	72.9362	73.42
2	82	69.6383	69.9362	65.88
3	80.78	78.913	75.9348	89.2609
4	80.08	72.23	76.11	84
5	92	94.98	74	75.51
6	90.3404	73.2766	82.83	68.88
7	81.766	75.8298	78.2128	83.71
8	73.25	72.3	71.57	72.11
9	83.3404	71.4468	76.9787	89.9787
10	95	94.617	81.6596	88.5
11	69.46	61.7234	61.5106	73.2553
12	87.5745	74.766	84.7447	85
13	86.7292	76.3333	82.93	87
14	91.9348	87.6739	67.06	83.5
15	83.89	68.383	72	75.1489
16	85.3913	71.4565	86.8913	75.2174
17	80.9787	74.6596	75.3191	82
18	84.7447	70.4681	86	79.0213
19	75	66.0213	75.7021	75
20	78.6	76.8222	88	75.5333
21	77.8333	77.0208	77.1667	83.1042
22	80.5128	69.4872	76.8462	80.6923
23	78.9268	66.5854	66.5854	77.5854
24	76.439	92.1463	86.1951	77.8293
25	66	67.234	72.0426	66.6809
26	66.71	69.5319	75.4468	68.8936
27	77.24	77.1304	80.087	89.5
28	68	50.7436	65.2308	67.2564
29	76.33	76.5714	67.1224	78.898
30	75.13	78.8043	72.6316	74.4565
31	77	62	94.9348	91.087
32	74.33	81.7021	81.766	77.9574
33	81.5106	75.5532	81.383	81.383
34	78	82.95	81.85	82.28
35	84.3659	83.0244	91	91.5
36	88.25	80.1667	72.6042	82.1875
37	80.5	70.4894	68.8511	70.8936
38	88.9149	80	83.5	76.2
39	66.33	67.4308	74.8913	65.8475
40	88.1136	82.5	83.8636	87.3182
